# Supplementary material for: Recovery of divergent avian bornaviruses from cases of proventricular dilatation disease: Identification of a candidate etiologic agent
Source: Virol J. 2008 Jul 31;5:88. doi: 10.1186/1743-422X-5-88 (PMC2546392; doi:10.1186/1743-422X-5-88)
Supplement: Additional file 5 — Summary of clinical and molecular data for specimens provided in this study. Microsoft Excel file containing two spreadsheet (US specimens and Israel specimens) summarizing clinical and epidemiologic information available for each specimen, as well as the associated results from the described microarray/PCR/sequence experiments. [file 1743-422X-5-88-S5.xls]

## Sheet: US specimens
Included in Virochip Analysis?	Virochip results (0=negative, 1=positive; na=not applicable)	Included for PCR Association Analysis?	ABV-PCR (0=negative; 1=positivel ND=not done)	GAPDH-PCR (0=negative; 1=positivel ND=not done)	PDD status (0=negative histology, 1=positive histology, 2=suspicious histology)	Specimen #	Species	Date collected	Origins	Tissue specimensFor RNAextraction	CropBiopsy (0=negative, 0*=ND crop biopsy, 1=positive, 2=suspicious, 4=initial positive, then treated and CB for RNA was ND-crop, ND=no data)	Pathological findings/Clinical history
1	0	0	0	ND	0	HAI-FL-524	Amazona oratrix	2006-11-13	Breeding farm	CB	0	Hatched at HAI- was several years in employees small collection, then back to HAI 4 yrs ago.
1	0	0	0	ND	0	HAI-96-446		2006-11-13	Breeding farm	CB	0	Hatched at HAI-has never left premises
1	0	0	0	ND	0	HAI-96-351	Amazona oratrix	2006-11-13	Breeding farm	CB	0	Hatched at HAI-has never left premises
1	0	0	0	ND	0	BILGIN FL 12	Aratinga solstitialis	2006-11-13	Breeding farm	CB	0	Hatched by client and has been at HAI since few weeks ago
1	0	0	0	ND	0	FEP-792	Cacatua moluccensis	2006-11-13	Breeding farm	CB	0	Wild caught- purchased from client approx 5 yrs ago
1	1	0	1 (ABV4-alv)	ND	1	Alvarez	Aratinga solstitialis	2006-10-18	Private owner	CB	1	Presented by client who donated to study. History unknown other than being clinical in every way
1	1	0	1 (ABV2-bil)	ND	1	Toeless Joe	Aratinga solstitialis	2006-12-02	Private owner	CB	1	Previous CB positive several years ago; untreated. Bird showing clasic signs, owner elected euthanasia.
1	0	0	0	ND	1	FAU-798	Psittacus erithacus	2006-11-07	LCF	CB		Wildcaught bird- long term in ABRC colleciton, developed CNS disorder-has been going on for over 1 year. initial crop biopsy neg, pos for West Nile, Sarco and EE serologically. Did not respond to any treatment over several months; euthanized. PM - sl dilated, ventriculus thin walled, small spleen, small kidneys, brain inflammed.
0	na	0	1 (ABV3-KD)	1	2	KD	Ara chloroptera	2007-12-04	Private owner	cloacal swab, blood	2	Raised with 2 PDD birds (confirmed at necropsy) showing ataxia and digestive signs, crop biopsy not available
0	na	0	0	1	2	LIFE-00-2011	Amazona guildingi	2006-11-22	Breeding farm	CB,Blood	2	Norm-presale
0	na	1	0	1	0	LIFE-92-104	Amazona guildingi	2006-11-22	Breeding farm	CB,Blood	0	Norm-presale
0	na	0	1 (ABV2-3)	1	2	Jessie	Cacatua moluccensis	2006-09-12	Private owner	CB,Blood	2	Clinically very suspicious with CNS signs and very thin. Rd normal
0	na	1	0	1	0	Sunny-LCF-05-2379	Ara hybrid	2006-09-12	Private owner	CB,Blood	0	Chronic, poor doer
0	na	0	1 (ABV2-5)	1	2	Fester-ABRC-96-95	Probosiger aterrimus	2006-11-16	Private owner	CB,Blood	2	Has long history of vomiting, previous CB negative, then suspicious
0	na	0	0	1	2	JI6-Cgg	Cacatua galerita galerita	2007-10-21	Breeding farm	CB, mixed tissues, blood	2	Previous Suspicious on Crop biopsy and treated for approx 2 years.
0	na	0	0	1	0	NB	Ara chloroptera	2007-10-21	Breeding farm	brain	0	control; had full pathology and no PDD found- died of bacterial infection/Chlamydiophila
0	na	0	0	1	0	FHM-48	Ara chloroptera	2007-10-21	Breeding farm	brain	0	control; had full pathology and no PDD found- died of bacterial infection/Chlamydiophila
0	na	0	0	1	0	Millie	Ara ambigua	2007-10-21	Breeding farm	brain	0	control; had full pathology and no PDD found- died of bacterial infection/Chlamydiophila
0	na	1	0	1	0	LCF-07-1665	Aratinga acuticaudata	unknown	Breeding farm	CB, mixed tissues, feces, blood	0	Was not PDD- Apparently old aspiration
0	na	1	1 (ABV5-18)	1	1	ABRC-98-512	Probosciger aterrimus	2006-12-01	Breeding farm	CB	1	Chronic progressive CNS disorder of approx 6 year duration. Recently intensified and has much weight. Elected euthanasia because of onset of seizures.
0	na	1	1 (ABV2-12)	1	1	LCF-97-407	Aratinga erythrogenys	unknown	Breeding farm	CB, mixed tissues, feces, blood	1	Path pos for PDD and clinically classic
0	na	0	1 (ABV5-20)	1	2	000-824-070	Probosiger aterrimus	2006-11-14	Breeding farm	CB,Blood	1	Mate died of PDD last year. Wild caught bird from Carwash. Has had 6 mates and 11 babies, sl thin but otherwise clinically normal except for being underweight
0	na	0	0	1	2	Baby G	Ara chloroptera	2006-11-17	Private owner	CB,Blood	2	Long term positive. Biopsied 8-14-06 positive. Has not been on treatment. Clinical- severe vomiting- worse with Celebrex.
0	na	1	0	1	1	Elvis	Eclectus roratus	2007-11-08	Private owner	CB, Blood Feces	1
0	na	0	0	1	1	Lucy	Amazona viridigenalis	2007-11-01	Private owner	Feces, blood	1
0	na	1	0	1	1	Roxy	Ara ararauna	2006-11-20	Private owner	CB,Blood	1	8 months old. Poor doer since before weaning, wasting, failure to eat, clumsy, radiographically classic PDD.
0	na	1	1 (ABV2-30)	1	1	LCF-30Pf	Pionus fuscus	2008-02-01	Breeding farm	CB, mixed tissues	1
0	na	1	1 (ABV2-31)	1	1	LCF-99-371	Pionus maxnilliani	2008-02-01	Breeding farm	CB, mixed tissues	1
0	na	0	0	1	0	FLS-1048	Ara severa	2008-04-28	Breeding farm	CB, blood	0
0	na	0	0	1	0	HAI-D02	Amazona amazonica	2008-04-28	Breeding farm	CB, blood	0
0	na	0	0	1	0	PPA-8	Amazona auropalliata	2008-04-28	Breeding farm	CB, blood	0
0	na	0	0	1	0	SC-520	Eclectus roratus	2008-04-28	Breeding farm	CB, blood	0
0	na	0	0	1	0	SC-1184	Pionites leucogaster	2008-04-28	Breeding farm	CB, blood	0
0	na	0	0	1	0	SC-212	Ara militaris	2008-04-28	Breeding farm	CB, blood	0
0	na	0	0	1	0	AFA-NH-124	Elopholus roseicapillus	2008-05-06	Private breeder	CB, blood	0
0	na	0	0	1	0	FF-810	Elopholus roseicapillus	2008-05-06	Private breeder	CB, blood	0
0	na	0	0	1	0	FBS-112	Deroptyus accipitrinus	2008-05-06	Private breeder	CB, blood	0
0	na	0	0	1	0	D13	Deroptyus accipitrinus	2008-05-06	Private breeder	CB, blood	0
0	na	0	0	1	0	D14	Poicephalus meyeri	2008-05-06	Private breeder	CB, blood	0
0	na	0	0	1	0	SK-FL-1038	Tanygnathus megalorynchos	2008-05-06	Private breeder	CB, blood	0
Grey: initial set for microarray analysis

## Sheet: Israel specimens
Included in Virochip Analysis?	Virochip results (0=negative, 1=positive; na=not applicable)	IncludedforPCRAssociationAnalysis?	ABV-PCR (0=negative; 1=positivel ND=not done)	GAPDH-PCR (0=negative; 1=positivel ND=not done)	PDD Status (0=negative, 1=positive, 2=suspicious)	Isolate ID	Species	Date received	Origins	Tissue source for microarray, PCR analysis				Tissues available for histopathology										Pathological findings
					(HISTOLOGY)						Brn	Crp	PV	V	Int	Liv	Pnc	Spl	Kid	Adr	Lng	Hrt	other
1	0	0	0	ND	0	KVI-501464	Cacatua alba	2006-02-12	Petah Tikva	brain, proventriculus, ventriculus	Y	Y	Y	Y	Y	Y	Y	Y	Y	Y	Y	Y		Acute enteritis and splenitis, Chlamydophila psittaci+
1	0	0	0	ND	0	VTH-104/06	Psittacus erithacus	2006-01-08	Tel Aviv	brain, proventriculus, ventriculus	Y	Y	Y	Y	Y	Y	Y	Y	Y	Y	Y	Y		Airsac and pulmonary granulomatous inflammation due to aspergillosis.
1	0	0	0	ND	0	VTH-2145/06	Psittacus erithacus	2006-05-31	Ramat Hasharon	brain, proventriculus, ventriculus	Y	Y	Y	Y	Y	Y	Y	Y	Y	Y	Y	Y		Tape worm infestation of small intestine.
1	0	0	0	ND	1	KVI-499884	Psittacus erithacus	2006-01-30	Nehusha	brain, proventriculus, ventriculus	Y	Y		Y		Y			Y					myenteric ganglioneuritis of Crp and PV
1	0	0	0	ND	1	Uri	Eolophus roseicapillus	unknown	Naharia	brain, proventriculus, ventriculus	Y		Y	Y		Y		Y	Y			Y		Myenteric ganglioneuritis of V
1	1	0	1 (ABV1-6b)	ND	1	VTH-1561/06	Eolophus roseicapillus	2006-04-10	Ra'anana	brain, proventriculus, ventriculus	Y	Y	Y	Y	Y	Y	Y	Y	Y	Y	Y	Y		Myenteric ganglioneuritis of Crp and V
1	1	0	1 (ABV4-7)	ND	1	KVI-491305	Cacatua ducorpsii	2005-12-01	Nehusha	brain, proventriculus, ventriculus	Y	Y	Y	Y	Y	Y	Y	Y	Y	Y	Y	Y		Myenteric ganglioneuritis of Crp, PV and V
1	1	0	1 (ABV4-9)	ND	1	VTH-1688/07	Psittacus erithacus	2008-05-02	Afula	brain, proventriculus, ventriculus	Y	Y	Y	Y	Y	Y	Y	Y	Y	Y	Y	Y		Non-suppurative encephalitis, myenteric ganglioneuritis and lyomyositis of Crp and PV
0	na	0	0	0	2	KVI-446912	Psittacus erithacus	2004-09-13	Yagur	GI content	Y	Y		Y		Y		Y						Marked non-suppurative encephalitis
0	na	0	0	0	1	KVI-446910	Psittacus erithacus	2004-09-13	Yagur	GI content	Y	Y	Y			Y		Y						Non-suppurative encephalitis, myenteric ganglioneuritis and lyomyositis of Crp and PV
0	na	0	0	1	1	KVI-446903	Psittacus erithacus	2004-09-13	Yagur	GI content	Y	Y	Y			Y		Y						Myenteric ganglioneuritis and lyomyositis of Crp and PV
0	na	1	1 (ABV4-18)	1	1	KVI-446914	Cacatua alba	2004-09-13	Yagur	proventriculus, ventriculus, liver, GI content	Y	Y	Y	Y	Y		Y						Tes	Mild non-suppurative encephalitis, myenteric ganglioneuritis and lyomyositis of Crp, V, PV and duodenum.
0	na	0	1 (ABV4-17)	1	1	KVI-446902	Ara ararauna	2004-09-13	Yagur	liver, GI content	Y		Y	Y	Y		Y		Y			Y	Bon, Skn, Gon, Tes	Myenteric ganglioneuritiss of PV
0	na	1	0	1	0	KVI-455176	Ara ararauna	2004-12-01	Ramat Gan	brain, proventriculus, ventriculus, liver	Y	Y	Y	Y		Y	Y	Y	Y			Y		WPF
0	na	0	1 (ABV4-14)	1	2	KVI-457671	Psittacus erithacus	2004-12-24	Yagur	brain, intestine	Y	Y	Y	Y	Y	Y			Y				Thm	Marked non-suppurative encephalitis, urate nephrosis
0	na	0	0	1	0	KVI-459794	Eclectus roratus	2005-01-17	Rehovot	brain, intestine	Y	Y		Y		Y						Y		Multifical coalsing hepatic necrosis
0	na	1	0	1	0	KVI-489235	Psittacus erithacus	2005-10-23	Hadera	brain, proventriculus, ventriculus	Y		Y	Y				Y				Y		Multifical splenic necrosis
0	na	1	0	1	0	KVI-498075	Psittacus erithacus	2006-01-15	Rosh Ha'ain	brain, proventriculus, ventriculus	Y	Y	Y	Y	Y									WPF
0	na	1	0	1	0	KVI-502757	Psittacus erithacus	2006-02-21	Yagur	brain, proventriculus, ventriculus	Y	Y		Y	Y	Y		Y	Y	Y		Y	Ova	Multifical coalsing hepatic necrosis
0	na	1	0	1	0	KVI-503352	Psittacus erithacus	2006-02-28	Ramla	brain, proventriculus, ventriculus	Y	Y	Y	Y		Y		Y	Y			Y		Large granuloma affecting the liver, multifocal necrosis with granulomatous inflamation and bacteria in liv and kid
0	na	1	0	1	0	KVI-507623	Psittacus erithacus	2006-04-05	Holon	brain, proventriculus, ventriculus	Y	Y		Y	Y				Y			Y		WPF
0	na	1	0	1	0	KVI-568780	Psittacus erithacus	2007-10-29	Arugot	brain, proventriculus, ventriculus	Y	Y		Y	Y	Y						Y	Eso	Perforation of Crp with bacterial cellulitis
0	na	1	0	1	0	KVI-579134	Psittacus erithacus	2008-03-03	Ramat Gan	brain, proventriculus, ventriculus	y	y	y	y	y	y					y			Hepatic lipidosis.
0	na	1	0	1	0	KVI-496763	Psittacus erithacus	2006-01-01	Ramla	brain, proventriculus, ventriculus	Y	Y	Y	Y									SC	WPF
0	na	1	0	1	0	KVI-572798	Psittacus erithacus	2007-12-13	Tel Aviv	brain, proventriculus, ventriculus	Y	Y		Y		Y	Y				Y	Y		Non-suppurative epicarditis and pericarditis, multifocal necrosis of Liv, Chlamydophila psittaci+
0	na	1	0	1	0	KVI-572305	Ara ararauna	2007-12-10	Ramat Gan	brain, proventriculus, ventriculus	Y	Y		Y		Y			Y	Y	Y		Skn	Acute renal tubular necrosis
Grey: initial set for microarray analysis
